# Supplementary material for: A weakened interface in the P182L variant of HSP27 associated with severe Charcot‐Marie‐Tooth neuropathy causes aberrant binding to interacting proteins
Source: EMBO J. 2021 Mar 1;40(8):e103811. doi: 10.15252/embj.2019103811 (PMC8047445; doi:10.15252/embj.2019103811)
Supplement: Supplementary file 3 — Source Data for Appendix [file EMBJ-40-e103811-s001.zip]

Archive with 3 entries (2 files):
- Appendix_Figure_Source_Data/
- Appendix_Figure_Source_Data/Source_Data_Appendix_Figure_S3.pdf
- Appendix_Figure_Source_Data/Source_Data_Appendix_Figure_S4.pdf
